# Supplementary material for: Neurologic Sequelae After Encephalitis Associated With Dengue Virus in Children
Source: Open Forum Infect Dis. 2025 Sep 10;12(10):ofaf521. doi: 10.1093/ofid/ofaf521 (PMC12480735; doi:10.1093/ofid/ofaf521)
Supplement: ofaf521_Supplementary_Data [file ofaf521_supplementary_data.zip]

Archive with 2 entries (2 files):
- Supplementary file 1.docx
- Suppl_Liverpool_Outcome_Score_Children_Follow_Up.pdf
